# Supplementary material for: Comparative Genomics of Four Isosphaeraceae Planctomycetes: A Common Pool of Plasmids and Glycoside Hydrolase Genes Shared by Paludisphaera borealis PX4T, Isosphaera pallida IS1BT, Singulisphaera acidiphila DSM 18658T, and Strain SH-PL62
Source: Front Microbiol. 2017 Mar 16;8:412. doi: 10.3389/fmicb.2017.00412 (PMC5352709; doi:10.3389/fmicb.2017.00412)
Supplement: Supplementary file 2 [file Table_1.xls]

## Sheet: S1 table
Supplementary table 1. Glycoside hydrolases encoded in Paludisphaera borealis PX4 genome
				The closest orthologue (NCBI accession number and %% of sequence identity)
CAZy family / subfamily	locus_tag	protein function	protein size	Singulisphaera acidiphila DSM18658	Planctomyces sp. SH-PL62	others	notes
GH2	BSF38_01304	retaining β-galactosidase (EC 3.2.1.23) or retaining β-glucuronidase (EC 3.2.1.31)	784	no	AMV38187.1; 65%	Gemmatimonas sp. SG8_28; KPK01606.1; 57%
GH5_13	BSF38_03341	a retaining β-glycosidase	377	no	AMV40764.1; 71%	Pedosphaera parvula Ellin514; EEF63180.1; 63%	It belongs to an enzymatically uncharacterized subfamily of the GH5 family.
GH5	BSF38_00349	a retaining β-glycosidase	981	no	AMV40435.1; 67%	Chthonomonas calidirosea; CEK15979.1; 37%	It does not belong to any existing subfamily of the GH5 family.
GH5	BSF38_02190	a retaining β-glycosidase	379	no	AMV40535.1; 68%	Planctomyces sp. SH-PL14; AMV17787.1; 64%	It does not belong to any existing subfamily of the GH5 family.
GH5	BSF38_02917	a retaining β-glycosidase	562	no	AMV36037.1; 62%	Haloferula sp. BvORR071; WP_035605692.1; 40%	It does not belong to any existing subfamily of the GH5 family.
GH9	BSF38_00374	an inverting β-glucanase	556	no	AMV40545.1; 80%	Gemmatimonas sp. SG8_38_2; KPK62135.1; 41%
GH10	BSF38_04660	a catalytically inactive endo-β-xylanase homologue	496	AGA27804.1; 60%	AMV37017.1; 71%	Isosphaera pallida ATCC43644; ADV61272.1; 45%	See Naumoff et al. (2014).
GH13_9	BSF38_04644	1,4-α-glucan branching enzyme (EC 2.4.1.18)	755	AGA27165.1; 77%	AMV37001.1; 85%	Isosphaera pallida ATCC43644; ADV63716.1; 70%	It contains CBM48 domain.
GH13_10	BSF38_02409	retaining malto-oligosyltrehalose trehalohydrolase (EC 3.2.1.141)	665	no	AMV37239.1; 74%	Geoalkalibacter subterraneus; WP_052464316.1; 57%	It contains CBM48 domain.
GH13_11	BSF38_02412	retaining isoamylase (EC 3.2.1.68)	724	no	AMV37236.1; 80%	Isosphaera pallida ATCC43644; ADV62976.1; 69%	It contains CBM48 domain. It can be extended at the N-termini.
GH13_11	BSF38_01066	retaining isoamylase (EC 3.2.1.68)	682	no	AMV39311.1; 76%	Isosphaera pallida ATCC43644; ADV61040.1; 64%	It contains CBM48 domain. The gene is partly duplicated (BSF38_01066a).
GH13_16	BSF38_05581	trehalose synthase (EC 5.4.99.16)	1123	no	AMV39092.1; 74%	Candidatus Desulforudis audaxviator; ACA59364.1; 55%	It contains a maltokinase domain. Probably it is a pseudogene.
GH13_20	BSF38_04746	a retaining α-glycosidase: cyclomaltodextrinase (EC 3.2.1.54), maltogenic amylase (EC 3.2.1.133), or neopullulanase (EC 3.2.1.135)	479	AGA30291.1; 67%	AMV40036.1; 78%	Anaerolineae bacterium SM23_84; KPL20185.1; 55%	It has been demonstrated that these three enzymes act on the same substrate and generate the same product, therefore they should be classified under the same name and the same EC number (Stam et al., 2006; Kuchtová and Janeček, 2016).
GH13_26	BSF38_02411	malto-oligosyltrehalose synthase (EC 5.4.99.15)	1037	no	AMV37237.1; 71%	Candidatus Brocadia fulgida; KKO18774.1; 47%
GH13	BSF38_01402	a retaining α-glycosidase	455	no	no	Geobacillus sp. WCH70; ACS23590.1; 33%	It does not belong to any existing subfamily of the GH13 family.
GH13	BSF38_03058	a retaining α-glycosidase	no	no	no	Planctomycetaceae bacterium SCGC AG-212-F19; OAI54630.1; 73%	It is a pseudogene.
GH15	BSF38_01452	an inverting α-glucosidase	915	AGA30804.1; 64%	AMV36795.1; 81%	Isosphaera pallida ATCC43644; ADV63223.1; 44%
GH18	BSF38_01140	retaining chitinase (EC 3.2.1.14) or other glycoside hydrolase	371	AGA26805.1; 61%	AMV39548.1; 64%	Caldithrix abyssi; EHO42689.1; 33%
GH29	BSF38_05185	a retaining α-L-fucosidase (EC 3.2.1.51 or EC 3.2.1.111)	441	no	AMV38982.1; 77%	Gemmatimonas sp. SM23_52; KPK82434.1; 60%
GH32b	BSF38_03534	retaining endo-levanase (EC 3.2.1.65) or other β-fructosidase	720	AGA28800.1; 54%	AMV40679.1; 63%	Gemmata sp. IIL30; WP_052550902.1; 53%	It contains CBM38 domain. It belongs to 32b subfamily according to Naumoff (2001).
GH32	BSF38_03598	probably a catalytically inactive β-fructosidase homologue	743	no	AMV40650.1; 71%	Planctomyces sp. SH-PL14; AMV21187.1; 35%	It contains Laminin_G_3 (PF13385) domain. It does not belong to any existing subfamily (32a-32d) according to Naumoff (2001).
GH33	BSF38_04234	probably a retaining sialidase	366	no	AMV40121.1; 77%	Omnitrophica bacterium OLB16; KXK40443.1; 59%
GH33	BSF38_05577	probably a retaining sialidase	400	no	AMV37307.1; 69%	Isosphaera pallida ATCC43644; ADV62195.1; 53%
GH33	BSF38_05797	probably a retaining sialidase	344	no	AMV39741.1; 77%	Gemmatimonas sp. SG8_38_2; KPK57963.1; 74%	Probably it is a pseudogene. It can be extended at the N-termini.
GH38	BSF38_00807	a retaining α-mannosidase	870	no	no	Dehalogenimonas lykanthroporepellens BL-DC-9; ADJ25711.1; 30%	It contains PF09261 and PF07748 domains.
GH43_18	BSF38_05213	an inverting glycoside hydrolase	318	no	AMV37607.1; 66%	Hymenobacter sp. DG5B; ALW85291.1; 56%	It belongs to an enzymatically uncharacterized subfamily of the GH43 family.
GH43_26	BSF38_00461	an inverting α-1,5-L-arabinofuranosidase	358	AGA27759.1; 64%	AMV39981.1; 71%	Hyalangium minutum; KFE64427.1; 49%
GH43_26	BSF38_03248	an inverting α-1,5-L-arabinofuranosidase	467	AGA27085.1; 51%	AMV40825.1; 60%	Paenibacillus pasadenensis; WP_043111409.1; 48%	It contains CBM35 domain.
GH51	BSF38_05144	retaining α-L-arabinofuranosidase (EC 3.2.1.55)	529	no	AMV38121.1; 77%	Pyrinomonas methylaliphatogenes; CDM64741.1; 51%
GH57	BSF38_01898	a retaining α-glucosidase	811	AGA28852.1 ; 66%	AMV38917.1; 76%	Planctomycetes bacterium SCN 63-9; ODT99934.1; 68%	It contains DUF3536 domain.
GH57	BSF38_04989	a retaining α-glucosidase	730	AGA30641.1; 71%	AMV39943.1; 81%	Isosphaera pallida ATCC43644; ADV62137.1; 59%	It contains DUF1925 and DUF1926 domains.
GH57	BSF38_04991	a retaining α-glucosidase	729	AGA30639.1; 78%	AMV39941.1; 84%	Planctomyces sp. SH-PL14; AMV21278.1; 51%
GH57	BSF38_05238	a retaining α-glucosidase	454	no	AMV39746.1; 63%	Isosphaera pallida ATCC43644; ADV63037.1; 34%	It contains DUF1957 domain.
GH77	BSF38_04927	retaining 4-α-glucanotransferase (EC 2.4.1.25)	555	AGA27199.1; 61%	AMV39706.1; 71%	Anaerolineae bacterium SM23_84; KPL20198.1; 55%
GH78	BSF38_00346	inverting α-L-rhamnosidase (EC 3.2.1.40)	1094	no	no	Candidatus Solibacter usitatus; ABJ86506.1; 45%	It contains CBM67 domain.
GH78	BSF38_03537	inverting α-L-rhamnosidase (EC 3.2.1.40)	1074	no	AMV40676.1; 72%	Phycisphaerae bacterium SM1_79; KPL22533.1; 52%	It contains CBM67 domain.
GH88	BSF38_02594	an unsaturated glucuronyl hydrolase	376	AGA25144.1; 76%	no	Isosphaera pallida ATCC43644; ADV63829.1; 67%
GH94	BSF38_03503	a glycosyltransferase (phosphorylase) and a cyclic β-1,2-glucan synthetase	2814	no	AMV40689.1; 69%	Zavarzinella formosa; WP_040891882.1; 50%	It contains GT84 and Glycoamylase (PF10091) domains.
GH94	BSF38_10039	a glycosyltransferase (phosphorylase)	2055	no	AMV40890.1; 65%	Gammaproteobacteria bacterium TR3.2; NX04944.1; 39%	It is encoded by pPALBO1 plasmid.
GH95	BSF38_03551	inverting α-1,2-L-fucosidase (EC 3.2.1.63)	823	no	no	Paenibacillus mucilaginosus; AFH64718.1; 56%	It contains Glyco_hyd_65N_2 (PF14498) domain.
GH127	BSF38_00398	distantly related to retaining β-L-arabinofuranosidase (EC 3.2.1.185) from Bifidobacterium longum	663	no	AMV37987.1; 66%	Ktedonobacter racemifer; EFH84623.1; 49%	It is a divergent representative of GH127 family. Its orthologue from Planctomyces sp. SH-PL62 is not included into the CAZy database.
GH127	BSF38_02742	retaining β-L-arabinofuranosidase (EC 3.2.1.185)	775	no	AMV36420.1; 71%	Pedobacter sp. CCM 8644; OAQ39799.1; 41%
GH130	BSF38_05302	a β-mannosaccharide phosphorylase or an inverting β-mannosidase	354	AGA27861.1; 69%	AMV37689.1; 83%	Planctomycetes bacterium SCN 63-9; ODU00048.1; 64%	This family is also known as GHLP or COG2152 (Naumoff, 2001, 2012).
GH130	BSF38_05299	a β-mannosaccharide phosphorylase or an inverting β-mannosidase	no	AGA27862.1; 70%	AMV37685.1; 78%	Chthonomonas calidirosea; CEK15659.1; 64%	It is a pseudogene. This family is also known as GHLP or COG2152 (Naumoff, 2001, 2012).
References:
Kuchtová and Janeček (2016). Kuchtová A. and Janeček Š. Domain evolution in enzymes of the neopullulanase subfamily. Microbiology. 2016. 162(12):2099-2115.
Naumoff (2001). Naumoff D.G. β-Fructosidase superfamily: homology with some α-L-arabinases and β-D-xylosidases. Proteins. 2001. 42(1):66-76.
Naumoff (2012). Naumoff D.G. Furanosidase superfamily: search of homologues. Mol. Biol. (Engl Transl). 2012. 46(2):322-327.
Naumoff et al. (2014). Naumoff D.G., Ivanova A.A., and Dedysh S.N. Phylogeny of β-xylanases from Planctomycetes. Mol. Biol. (Engl Transl). 2014. 48(3):439-447.
Stam et al. (2006). Stam M.R., Danchin E.G., Rancurel C., Coutinho P.M., and Henrissat B. Dividing the large glycoside hydrolase family 13 into subfamilies: towards improved functional annotations of α-amylase-related proteins. Protein Eng. Des. Sel. 2006. 19(12):555-562.

## Sheet: S2 table
Supplementary table 2. Glycosyltransferases encoded in Paludisphaera borealis PX4 genome
			The closest orthologue (NCBI accession number and %% of sequence identity)
CAZy family	locus_tag	protein size	Singulisphaera acidiphila DSM18658	Planctomyces sp. SH-PL62	others	notes
GT1	BSF38_03888	442	no	AMV36064.1; 90%	Nitrolancea hollandica; CCF85716.1; 61%	It belongs to PF00201 family.
GT2	BSF38_00181	304	AGA27945.1; 72%	AMV40268.1; 75%	Roseomonas cervicalis; EFH12014.1; 49%	It belongs to PF00535 family.
GT2	BSF38_00472	369	AGA29539.1; 65%	AMV39985.1; 72%	Isosphaera pallida ATCC43644; ADV61206.1; 50%	It belongs to PF00535 family.
GT2	BSF38_00474	374	AGA29537.1; 57%	AMV39987.1; 74%	Isosphaera pallida ATCC43644; ADV61513.1; 45%	It belongs to PF13641 family.
GT2	BSF38_00625	333	AGA28107.1; 67%	AMV37376.1; 71%	Planctomycetes bacterium SCN 63-9; ODU01340.1; 63%	It belongs to PF00535 family.
GT2	BSF38_00755	328	no	no	Bacillus korlensis; WP_066055788.1; 35%	It belongs to PF00535 family.
GT2	BSF38_01353	392	no	no	Gemmata sp. IIL30; AMV27739.1; 53%	It belongs to PF13641 family.
GT2	BSF38_01359	337	AGA26791.1; 39%	no	Isosphaera pallida ATCC43644; ADV63687.1; 48%	It belongs to PF00535 family.
GT2	BSF38_01361	311	no	no	Methylomarinum vadi; WP_031435244.1; 37%	It belongs to PF00535 family.
GT2	BSF38_01364	338	AGA26764.1; 47%	no	Methylobacter luteus; WP_027157479.1; 47%	It belongs to PF00535 family.
GT2	BSF38_01390	407	no	AMV39687.1; 70%	Hyalangium minutum; KFE67992.1; 39%	It belongs to PF13641 family.
GT2	BSF38_01455	323	no	no	Methanosarcina barkeri; AAZ69221.1; 35%	It belongs to PF00535 family.
GT2	BSF38_01719	258	no	no	Planctomycetes bacterium SCN 63-9; ODU01874.1; 52%	It belongs to PF00535 family.
GT2	BSF38_01874	245	AGA25850.1; 68%	AMV38936.1; 80%	Isosphaera pallida ATCC43644; ADV63056.1; 69%	It belongs to PF00535 family.
GT2	BSF38_02068	261	AGA29224.1; 79%	AMV39182.1; 82%	Planctomyces sp. SCGC AG-212-M04; OAI53309.1; 60%	It belongs to PF00535 family.
GT2	BSF38_02117	406	AGA26668.1; 65%	AMV39283.1; 68%	Isosphaera pallida ATCC43644; ADV62655.1; 48%	It belongs to PF00535 family.
GT2	BSF38_02464	296	AGA25052.1; 73%	AMV36096.1; 86%	Isosphaera pallida ATCC43644; ADV64004.1; 73%	It belongs to PF00535 family.
GT2	BSF38_02540	324	no	no	Stanieria cyanosphaera; AFZ34989.1; 50%	It belongs to PF00535 family.
GT2	BSF38_02541	416	no	no	Planctopirus limnophila; ADG66507.1; 56%	It belongs to PF00535 family.
GT2	BSF38_02560	283	AGA25491.1; 62%	AMV36277.1; 75%	Planctomycetes bacterium SCN 63-9; ODU01458.1; 59%	It belongs to PF00535 family.
GT2	BSF38_02566	347	AGA29831.1; 70%	AMV36188.1; 83%	Planctomycetes bacterium SCN 63-9; ODT97516.1; 80%	It belongs to PF00535 family.
GT2	BSF38_02881	371	no	AMV37777.1; 64%	uncultured bacterium AB_162; AKA59403.1; 62%	It belongs to PF00535 family.
GT2	BSF38_03199	309	AGA30004.1; 73%	AMV35797.1; 81%	Planctomycetes bacterium SCN 63-9; ODU00627.1; 76%	It belongs to PF00535 family.
GT2	BSF38_04480	255	AGA27244.1; 60%	AMV39847.1; 80%	Isosphaera pallida ATCC43644; ADV61573.1; 50%	It belongs to PF00535 family.
GT2	BSF38_04482	318	AGA27246.1; 69%	AMV39845.1; 75%	Isosphaera pallida ATCC43644; ADV61574.1; 59%	It belongs to PF00535 family.
GT2	BSF38_05167	385	no	AMV39153.1; 68%	Candidatus Entotheonella sp. TSY1; ETW98203.1; 54%	It belongs to PF00535 family.
GT2	BSF38_05333	322	AGA29674.1; 69%	AMV38654.1; 74%	Planctomycetes bacterium SCN 63-9; ODT97371.1; 69%	It belongs to PF00535 family.
GT2	BSF38_05638	385	AGA30688.1; 62%	AMV37099.1; 77%	Isosphaera pallida ATCC43644; ADV61193.1; 48%	It belongs to PF00535 family.
GT2	BSF38_10015	340	no	AMV40851.1; 76%	Leptolyngbya sp. O-77; BAU44782.1; 61%	It belongs to PF00535 family. It is encoded by pPALBO1 plasmid.
GT2	BSF38_10016	338	no	AMV40850.1; 80%	Anaeromyxobacter sp. K; ACG74099.1; 63%	It belongs to PF13641 family. It is encoded by pPALBO1 plasmid.
GT2, GT4	BSF38_01716	1059	no	AMV39359.1; 51%	Mastigocoleus testarum BC008; KST67355.1; 43%	It contains 2 catalytic domains. GT2 domain belongs to PF00535 family.
GT2, GT4	BSF38_01722	686	no	AMV39360.1; 60%	Archangium gephyra; AKJ07193.1; 33%	It contains 2 catalytic domains. GT4 domain belongs to PF00534 family.
GT2, GT4	BSF38_01726	1579	no	AMV39364.1; 58%	Paenibacillus panacisoli; WP_028591724.1; 28%	It contains 2 catalytic domains. They belong to PF00534 and PF00535 families. It also contains GT1_WabH_like and GT1_YqgM_like domains.
GT4	BSF38_00368	382	AGA27176.1; 76%	no	Edaphobacter aggregans; WP_035356841.1; 64%
GT4	BSF38_00393	534	no	AMV20826.1; 44%	Planctomyces sp. SCGC AG-212-M04; OAI57712.1; 45%	It belongs to PF00534 family.
GT4	BSF38_00465	436	no	no	Oscillatoria sp. PCC 10802; WP_017719095.1; 55%	It belongs to PF00534 family.
GT4	BSF38_00873	368	AGA30003.1; 44%	AMV38514.1; 63%	Isosphaera pallida ATCC43644; ADV61287.1; 37%
GT4	BSF38_01080	394	AGA27299.1; 54%	AMV39511.1; 65%	Isosphaera pallida ATCC43644; ADV62346.1; 43%	It belongs to PF13692 family.
GT4	BSF38_01355	400	no	no	Lysobacter sp. Root494; KQY52670.1; 50%	It belongs to PF13692 family.
GT4	BSF38_01356	409	no	no	Gemmata sp. SH-PL17; AMV27733.1; 47%
GT4	BSF38_01358	367	no	no	Gemmata sp. SH-PL17; AMV27732.1; 45%
GT4	BSF38_01363	399	no	no	Gemmatirosa kalamazoonesis; AHG93602.1; 30%	It belongs to PF00534 family.
GT4	BSF38_01429	487	AGA30473.1; 69%	AMV36771.1; 80%	Planctomycetes bacterium SCN 63-9; ODT99412.1; 69%
GT4	BSF38_01867	404	no	no	Microcoleus sp. PCC 7113; AFZ18434.1; 41%	It belongs to PF00534 family.
GT4	BSF38_02313	639	AGA27349.1; 56%	no	Planctomycetaceae bacterium SCGC AG-212-F19; OAI51255.1; 44%	It contains Methyltransf_24 (PF13578) domain.
GT4	BSF38_02659	404	AGA24930.1; 68%	AMV36346.1; 69%	Isosphaera pallida ATCC43644; ADV64008.1; 59%	It belongs to PF00534 family.
GT4	BSF38_02662	420	AGA31516.1; 36%	AMV38240.1; 38%	Isosphaera pallida ATCC43644; ADV64248.1; 35%	It is a result of an ancient tandem duplication.
GT4	BSF38_02663	414	AGA31516.1; 41%	AMV38240.1; 46%	Isosphaera pallida ATCC43644; ADV64248.1; 44%	It is a result of an ancient tandem duplication.
GT4	BSF38_02973	392	AGA24767.1; 64%	AMV35969.1; 75%	Isosphaera pallida ATCC43644; ADV62481.1; 54%
GT4	BSF38_02974	368	AGA24766.1; 69%	AMV35970.1; 79%	Planctomycetes bacterium SCN 63-9; ODT96635.1; 67%
GT4	BSF38_03193	457	AGA30008.1; 62%	AMV35802.1; 73%	Planctomycetes bacterium SCN 63-9; ODU00622.1; 62%
GT4	BSF38_03197	396	AGA30006.1; 60%	AMV35799.1; 73%	Planctomycetes bacterium SCN 63-9; ODU00625.1; 66%	It belongs to PF00534 family.
GT4	BSF38_03198	395	AGA30005.1; 63%	AMV35798.1; 73%	Planctomycetes bacterium SCN 63-9; ODU00626.1; 63%
GT4	BSF38_03445	no	AGA27349.1; 70%	no	Planctomycetaceae bacterium SCGC AG-212-F19; OAI51255.1; 56%	It belongs to PF13692 family. It is a pseudogene.
GT4	BSF38_04433	429	AGA25834.1; 73%	AMV39654.1; 76%	Isosphaera pallida ATCC43644; ADV61749.1; 56%
GT4	BSF38_04477	374	AGA27241.1; 61%	AMV39850.1; 77%	Isosphaera pallida ATCC43644; ADV61570.1; 51%
GT4	BSF38_04703	416	AGA27378.1; 63%	AMV39831.1; 74%	Isosphaera pallida ATCC43644; ADV61415.1; 46%
GT4	BSF38_04753	389	AGA27343.1; 78%	AMV40047.1; 85%	Isosphaera pallida ATCC43644; ADV61125.1; 66%
GT4	BSF38_04760	no	no	no	Oscillatoria nigro-viridis PCC 7112; AFZ06668.1; 55%	It is a pseudogene.
GT4	BSF38_04935	395	AGA27206.1; 63%	AMV39698.1; 69%	Isosphaera pallida ATCC43644; ADV63138.1; 52%	It belongs to PF13524 family.
GT4	BSF38_05141	385	AGA31220.1; 75%	AMV38098.1; 83%	Isosphaera pallida ATCC43644; ADV62554.1; 57%
GT4	BSF38_05298	760	AGA27863.1; 71%	AMV37684.1; 85%	Verrucomicrobiaceae bacterium GAS474; SDT97471.1; 65%
GT4	BSF38_05364	392	AGA26114.1; 63%	AMV36540.1; 81%	Isosphaera pallida ATCC43644; ADV61043.1; 52%
GT4	BSF38_05488	383	AGA26223.1; 65%	AMV36928.1; 77%	Isosphaera pallida ATCC43644; ADV61292.1; 57%
GT4	BSF38_05636	405	AGA30680.1; 61%	AMV37101.1; 74%	Isosphaera pallida ATCC43644; ADV61813.1; 51%
GT4	BSF38_05721	397	AGA27454.1; 59%	AMV39019.1; 67%	Planctomycetes bacterium SCN 63-9; ODT98123.1; 61%
GT4	BSF38_05776	440	AGA26979.1; 76%	AMV39659.1; 85%	Isosphaera pallida ATCC43644; ADV62913.1; 61%
GT4	BSF38_10022	435	no	AMV40922.1; 70%	Lyngbya aestuarii BL J; ERT07973.1; 55%	It is encoded by pPALBO1 plasmid.
GT5	BSF38_04992	503	no	AMV39940.1; 78%	Planctomycetes bacterium RBG_16_64_12; OHB83702.1; 54%
GT9	BSF38_04476	450	AGA27240.1; 60%	AMV39851.1; 76%	Isosphaera pallida ATCC43644; ADV61569.1; 52%	It belongs to PF01075 family.
GT9	BSF38_04609	355	AGA25933.1; 57%	AMV36959.1; 72%	Planctomycetaceae bacterium SCGC AG-212-F19; OAI46937.1; 48%	It belongs to PF01075 family.
GT9	BSF38_04699	364	AGA27374.1; 63%	AMV39835.1; 75%	Schlesneria paludicola; WP_029246614.1; 48%	It belongs to PF01075 family.
GT19	BSF38_04075	416	AGA29444.1; 66%	AMV37505.1; 76%	Sphingomonas sp. SCN 67-18; ODU20944.1; 63%	It belongs to PF02684 family.
GT21	BSF38_03966	425	AGA29387.1; 74%	AMV38846.1; 77%	Isosphaera pallida ATCC43644; ADV62326.1; 65%	It belongs to PF13506 family.
GT25	BSF38_00135	242	no	no	Methylococcus capsulatus str. Bath; AAU92292.1; 58%
GT26	BSF38_10024	291	no	AMV40921.1; 74%	Zavarzinella formosa; WP_020472545.1; 54%	It belongs to PF03808 family. It is encoded by pPALBO1 plasmid.
GT30	BSF38_00775	437	AGA29333.1; 68%	AMV38613.1; 84%	Planctomycetes bacterium SCN 63-9; ODU00828.1; 77%	It belongs to PF04413 family.
GT35	BSF38_02492	710	AGA25736.1; 76%	AMV36504.1; 87%	Planctomycetes bacterium SCN 63-9; ODU01467.1; 77%	It belongs to PF00343 family. It contains DUF3417 domain.
GT83	BSF38_03296	528	AGA24579.1; 54%	AMV40806.1; 62%	Desulfuromonadales bacterium C00003096; EU50866.1; 35%	It belongs to PF13231 family.
GT83	BSF38_03647	601	AGA31461.1; 47%	AMV40362.1; 61%	Deltaproteobacteria bacterium RBG_13_65_10; OGP84815.1; 32%	It belongs to PF13231 family.
GT83	BSF38_04752	578	AGA27342.1; 50%	AMV40046.1; 67%	Singulisphaera acidiphila DSM18658; AGA29393.1; 47%	It belongs to PF13231 family.
GT83	BSF38_05594	539	AGA29189.1; 51%	AMV37147.1; 68%	Schlesneria paludicola; WP_010582971.1; 46%	It belongs to PF13231 family.
GT84	BSF38_03503	2814	no	AMV40689.1; 69%	Zavarzinella formosa; WP_040891882.1; 50%	It contains GH94 and Glycoamylase (PF10091) domains.

## Sheet: S3 table
Supplementary table 3. Carbohydrate esterases and polysaccharide lyases encoded in Paludisphaera borealis PX4 genome
				The closest orthologue (NCBI accession number and %% of sequence identity)
CAZy family	locus_tag	annotation	protein size	Singulisphaera acidiphila DSM18658	Planctomyces sp. SH-PL62	others	notes
CE1	BSF38_00857	CE1 family carbohydrate esterase	298	AGA31222.1; 60%	no	Armatimonadetes bacterium CG2_30_59_28; OIO95155.1; 49%
CE4	BSF38_03334	CE4 family carbohydrate esterase	360	AGA24473.1; 50%	AMV40794.1; 63%	Gemmata sp. SH-PL17; AMV27711.1; 36%
CE6	BSF38_04270	acetyl xylan esterase (EC 3.1.1.72) and probably involved in trehalose utilization	794	AGA31285.1; 55%	AMV37966.1; 69%	uncultured bacterium; CEF48443.1; 66%	It contains ThuA (PF06283) domain.
CE9	BSF38_02062	N-acetylglucosamine 6-phosphate deacetylase (EC 3.5.1.25)	382	AGA29244.1; 62%	AMV39176.1; 70%	Gemmata sp. SH-PL17; AMV23116.1; 47%
CE11	BSF38_05228	UDP-3-O-acyl N-acetylglucosamine deacetylase (EC 3.5.1.-)	448	AGA29731.1; 62%	AMV39756.1; 78%	Isosphaera pallida ATCC43644; ADV61341.1; 50%
CE14	BSF38_01593	CE14 family carbohydrate esterase	241	no	no	Acidobacteriaceae bacterium URHE0068; WP_051564809.1; 55%
CE14	BSF38_01838	CE14 family carbohydrate esterase	248	AGA25792.1; 84%	AMV39462.1; 90%	Gimesia maris DSM 8797; EDL60021.1; 59%
CE14	BSF38_02743	CE14 family carbohydrate esterase	230	AGA25952.1; 79%	AMV36421.1; 91%	Pirellula sp. SH-Sr6A; AMV30801.1; 62%
CE14	BSF38_04128	CE14 family carbohydrate esterase	263	AGA27480.1; 73%	AMV38817.1; 83%	Isosphaera pallida ATCC43644; ADV64112.1; 68%
CE14	BSF38_04855	CE14 family carbohydrate esterase	316	AGA26905.1; 64%	AMV38064.1; 67%	Acidobacteriaceae bacterium KBS 96; WP_026337319.1; 60%
CE15	BSF38_02929	4-O-methyl-glucuronoyl methylesterase (EC 3.1.1.-)	435	no	AMV35987.1; 74%	Planctomycetes bacterium SCN 63-9; ODT98684.1; 60%
CE16	BSF38_05296	acetylesterase (EC 3.1.1.6)	321	no	AMV37658.1; 57%	Tolypothrix campylonemoides VB511288; 42%
PL9	BSF38_01349	PL9 family polysaccharide lyase	1024	no	no	Gemmata sp. SH-PL17; AMV29206.1; 45%

## Sheet: S4 table
Supplementary table 4. Putative glycoside hydrolases encoded in Paludisphaera borealis PX4 genome
				The closest orthologue (NCBI accession number and %% of sequence identity)
Family	locus_tag	annotation	protein size	Singulisphaera acidiphila DSM18658	Planctomyces sp. SH-PL62	others	notes
GH99_GH71_like_2 (cd11576)	BSF38_00309	a putative TIM-barrel-type glycoside hydrolase of unknown function	439	AGA31386.1; 41%	AMV36151.1; 76%	Zavarzinella formosa; WP_020474716.1; 45%
COG1649	BSF38_03366	a putative TIM-barrel-type glycoside hydrolase of unknown function	733	pseudogene (AGA27926.1; 88% + AGA27925.1; 71%)	no	Candidatus Bathyarchaeota archaeon B26-2; KYH40712.1; 25%
~COG1649	BSF38_00920	a putative TIM-barrel-type glycoside hydrolase of unknown function	481	no	AMV40716.1; 73%	Jiangella muralis; WP_053206926.1; 45%	It is close to the COG1649 family.
~COG1649	BSF38_02750	a putative TIM-barrel-type glycoside hydrolase of unknown function	375	no	AMV36426.1; 69%	Gimesia maris DSM8797; EDL60161.1; 65%	It is close to the COG1649 family.
~GH42	BSF38_03386	a putative TIM-barrel-type glycoside hydrolase of unknown function	378	no	AMV37740.1; 69%	Phycisphaerae bacterium SG8_4; KPK39756.1; 56%	It is close to the GH42 family.
GDE_C (PF06202)	BSF38_00369	a putative (α/α)-barrel-type glycoside hydrolase of unknown function, probably an α-glucosidase	729	AGA27177.1; 79%	no	Edaphobacter aggregans; WP_035356851.1; 57%	It belongs to the CL0059 clan. It contains GDE_N_bis (PF14742) domain.
Glycoamylase (PF10091)	BSF38_01740	a putative (α/α)-barrel-type glycoside hydrolase of unknown function, probably a glucoamylase	518	AGA28861.1; 50%	AMV39377.1; 68%	Streptomyces sp. MnatMP-M17; SCF87684.1; 49%	It belongs to the CL0059 clan. It contains DUF3131 domain.
~GH63	BSF38_00289	a putative (α/α)-barrel-type glycoside hydrolase of unknown function	910	no	AMV36238.1; 79%	Candidatus Nitrospira inopinata; CUQ65639.1; 65%	It is close to the GH63 family.
~GH63	BSF38_03056	a putative (α/α)-barrel-type glycoside hydrolase of unknown function	914	no	no	Planctomycetaceae bacterium SCGC AG-212-F19; OAI54631.1; 79%	It is close to the GH63 family.
FURAN36	BSF38_00357	a putative β-propeller-type glycoside hydrolase of unknown function, probably a β-fructosidase	307	AGA27881.1; 63%	AMV40446.1; 72%	Arenibacter sp. C-21; GAU58235.1; 58%	It is close to the GH32 family (Naumoff, 2012).
FURAN26	BSF38_02221	a putative β-propeller-type glycoside hydrolase of unknown function	683	no	no (AMV37985.1; 75%)	Lentisphaerae bacterium RIFOXYB12_FULL_65_16; OGV89394.1; 47%	See Naumoff (2012). The N-terminal domain is homologous to the Planctomyces sp. SH-PL62 protein (AMV37985.1).
BNR_2 (PF13088)	BSF38_02181	a putative β-propeller-type glycoside hydrolase of unknown function	382	no	no	Acidithiobacillales bacterium SM1_46; KPL25922.1; 60%	It belongs to the CL0434 clan.
GH_NC	BSF38_10002	a putative β-propeller-type glycoside hydrolase of unknown function	3326	AGA31630.1; 42%	no	Zavarzinella formosa; WP_020470586.1; 34%	It belongs to the CL0434 clan. It is encoded by pPALBO1 plasmid.
TIGR02604	BSF38_00199	a putative β-propeller-type glycoside hydrolase of unknown function, probably a β-galactosidase	1660	AGA31066.1; 66%	AMV37813.1; 72%	Zavarzinella formosa; WP_020469056.1; 57%	It is related to a novel β-galactosidase from an uncultured bacterium Lac161 (GenPept, AGW45552.1). It contains Lipase_GDSL_2 (PF13472) and F5_F8_type_C (PF00754) domains.
TIGR02604	BSF38_00335	a putative β-propeller-type glycoside hydrolase of unknown function, probably a β-galactosidase	1489	AGA27089.1; 47%	AMV37764.1; 70%	Planctomycetes bacterium SCN 63-9; ODT99691.1; 64%	It is related to a novel β-galactosidase from an uncultured bacterium Lac161 (GenPept, AGW45552.1). It contains ThuA (PF06283) domain.
TIGR02604	BSF38_00692	a putative β-propeller-type glycoside hydrolase of unknown function, probably a β-galactosidase	923	AGA27501.1; 81%	AMV36102.1; 70%	Planctomyces sp. SH-PL62; AMV38528.1; 42%	It is related to a novel β-galactosidase from an uncultured bacterium Lac161 (GenPept, AGW45552.1).
TIGR02604	BSF38_00865	a putative β-propeller-type glycoside hydrolase of unknown function, probably a β-galactosidase	998	AGA25328.1; 60%	AMV38528.1; 72%	Planctomycetes bacterium SCN 63-9; ODU01053.1; 64%	It is related to a novel β-galactosidase from an uncultured bacterium Lac161 (GenPept, AGW45552.1).
TIGR02604	BSF38_01158	a putative β-propeller-type glycoside hydrolase of unknown function, probably a β-galactosidase	1010	AGA29182.1; 56%	AMV39554.1; 71%	Isosphaera pallida ATCC43644; ADV62576.1; 46%	It is related to a novel β-galactosidase from an uncultured bacterium Lac161 (GenPept, AGW45552.1).
TIGR02604	BSF38_01305	a putative β-propeller-type glycoside hydrolase of unknown function, probably a β-galactosidase	1442	AGA27104.1; 58%	AMV38188.1; 74%	Singulisphaera acidiphila DSM18658; AGA27057.1; 58%	It is related to a novel β-galactosidase from an uncultured bacterium Lac161 (GenPept, AGW45552.1). It contains ThuA (PF06283) domain.
TIGR02604	BSF38_02165	a putative β-propeller-type glycoside hydrolase of unknown function, probably a β-galactosidase	1388	no (AGA26629.1; 32%)	AMV40463.1; 63%	Planctomyces sp. SCGC AG-212-M04; OAI53699.1; 47%	It is related to a novel β-galactosidase from an uncultured bacterium Lac161 (GenPept, AGW45552.1). It contains ThuA (PF06283) domain. Its another domain is homologous to the Singulisphaera acidiphila DSM18658 protein (AGA26629.1).
TIGR02604	BSF38_02559	a putative β-propeller-type glycoside hydrolase of unknown function, probably a β-galactosidase	1244	AGA25490.1; 61%	AMV36276.1; 68%	Isosphaera pallida ATCC43644; ADV60744.1; 51%	It is related to a novel β-galactosidase from an uncultured bacterium Lac161 (GenPept, AGW45552.1).
TIGR02604	BSF38_02839	a putative β-propeller-type glycoside hydrolase of unknown function, probably a β-galactosidase	1733	AGA25493.1; 57%	AMV36087.1; 62%	Isosphaera pallida ATCC43644; ADV61933.1; 51%	It is related to a novel β-galactosidase from an uncultured bacterium Lac161 (GenPept, AGW45552.1).
TIGR02604	BSF38_03493	a putative β-propeller-type glycoside hydrolase of unknown function, probably a β-galactosidase	1027	AGA31097.1; 59%	AMV40719.1; 69%	Schlesneria paludicola; WP_010583285.1; 54%	It is related to a novel β-galactosidase from an uncultured bacterium Lac161 (GenPept, AGW45552.1).
TIGR02604	BSF38_03512	a putative β-propeller-type glycoside hydrolase of unknown function, probably a β-galactosidase	1000	AGA29866.1; 62%	AMV40696.1; 76%	Planctomycetaceae bacterium SCGC AG-212-F19; OAI45338.1; 54%	It is related to a novel β-galactosidase from an uncultured bacterium Lac161 (GenPept, AGW45552.1).
TIGR02604	BSF38_03711	a putative β-propeller-type glycoside hydrolase of unknown function, probably a β-galactosidase	1814	AGA25760.1; 58%	AMV39048.1; 69%	Planctomyces sp. SH-PL14; AMV17041.1; 45%	It is related to a novel β-galactosidase from an uncultured bacterium Lac161 (GenPept, AGW45552.1). It contains CBM6-CBM35-CBM36_like (cd02795) domain.
TIGR02604	BSF38_04354	a putative β-propeller-type glycoside hydrolase of unknown function, probably a β-galactosidase	1123	no	AMV36476.1; 56%	Planctomycetes bacterium SCN 63-9; ODT96367.1; 55%	It is related to a novel β-galactosidase from an uncultured bacterium Lac161 (GenPept, AGW45552.1).
TIGR02604	BSF38_04714	a putative β-propeller-type glycoside hydrolase of unknown function, probably a β-galactosidase	1161	WP_020466888.1; 61%	AMV39818.1; 72%	Pirellula staleyi DSM 6068; ADB16883.1; 51%	It is related to a novel β-galactosidase from an uncultured bacterium Lac161 (GenPept, AGW45552.1).
TIGR02604	BSF38_05062	a putative β-propeller-type glycoside hydrolase of unknown function, probably a β-galactosidase	1453	AGA29280.1; 57%	AMV39048.1; 46%	Planctomycetaceae bacterium SCGC AG-212-F19; OAI54894.1; 49%	It is related to a novel β-galactosidase from an uncultured bacterium Lac161 (GenPept, AGW45552.1).
TIGR02604	BSF38_01869	a putative β-propeller-type glycoside hydrolase of unknown function	1074	AGA30207.1; 47%	AMV38941.1; 57%	Singulisphaera acidiphila DSM18658; AGA25493.1; 33%	It is related to a novel β-galactosidase from an uncultured bacterium Lac161 (GenPept, AGW45552.1).
TIGR02604	BSF38_04432	a putative β-propeller-type glycoside hydrolase of unknown function	1284	AGA31012.1; 37%	AMV39655.1; 67%	Planctomycetes bacterium SCN 63-9; ODU00781.1; 60%	It is related to a novel β-galactosidase from an uncultured bacterium Lac161 (GenPept, AGW45552.1).
TIGR02604, DUF1080	BSF38_03280	a putative β-propeller-type and β-jelly-roll-type glycoside hydrolase of unknown function	1358	AGA24869.1; 63%	AMV39172.1; 75%	Gimesia maris DSM8797; EDL56740.1; 56%	It contains 2 putative catalytic domains. Its TIGR02604 domain is related to a novel β-galactosidase from an uncultured bacterium Lac161 (GenPept, AGW45552.1). DUF1080 (PF06439) is close to the GH16 family.
DUF1080	BSF38_00109	a putative β-jelly-roll-type glycoside hydrolase of unknown function	221	AGA28004.1; 72%	AMV36163.1; 73%	Gimesia maris DSM8797; EDL58479.1; 47%	It is close to the GH16 family.
DUF1080	BSF38_00151	a putative β-jelly-roll-type glycoside hydrolase of unknown function	252	AGA31352.1; 74%	AMV39883.1; 81%	Singulisphaera acidiphila DSM18658; AGA25722.1; 63%	It is close to the GH16 family.
DUF1080	BSF38_00232	a putative β-jelly-roll-type glycoside hydrolase of unknown function	278	no	AMV37866.1; 71%	Chthoniobacter flavus Ellin428; EDY21300.1; 54%	It is close to the GH16 family.
DUF1080	BSF38_00296	a putative β-jelly-roll-type glycoside hydrolase of unknown function	241	AGA28004.1; 53%	AMV36163.1; 50%	Gimesia maris DSM8797; EDL58479.1; 44%	It is close to the GH16 family.
DUF1080	BSF38_00750	a putative β-jelly-roll-type glycoside hydrolase of unknown function	278	AGA29352.1; 59%	AMV40106.1; 65%	Planctomycetes bacterium SCN 63-9; ODT96715.1; 59%	It is close to the GH16 family.
DUF1080	BSF38_01276	a putative β-jelly-roll-type glycoside hydrolase of unknown function	204	AGA26257.1; 48%	AMV39627.1; 60%	Verrucomicrobiae bacterium DG1235; EDY84354.1; 32%	It is close to the GH16 family.
DUF1080	BSF38_01616	a putative β-jelly-roll-type glycoside hydrolase of unknown function	207	AGA29036.1; 61%	AMV38674.1; 77%	Roseimaritima ulvae; WP_068133129.1; 60%	It is close to the GH16 family.
DUF1080	BSF38_01707	a putative β-jelly-roll-type glycoside hydrolase of unknown function	233	AGA30554.1; 63%	AMV40106.1; 40%	Niastella koreensis GR20-10; AEW01627.1; 51%	It is close to the GH16 family.
DUF1080	BSF38_01887	a putative β-jelly-roll-type glycoside hydrolase of unknown function	232	AGA31068.1; 61%	AMV38920.1; 71%	Zavarzinella formosa; WP_020475087.1; 48%	It is close to the GH16 family.
DUF1080	BSF38_02624	a putative β-jelly-roll-type glycoside hydrolase of unknown function	276	AGA31212.1; 65%	AMV36101.1; 74%	Planctomycetes bacterium SCN 63-9; ODT96390.1; 49%	It is close to the GH16 family.
DUF1080	BSF38_03016	a putative β-jelly-roll-type glycoside hydrolase of unknown function	206	AGA27766.1; 41%	no	Candidatus Handelsmanbacteria bacterium RIFCSPLOWO2_12_FULL_64_10; OGG46517.1; 52%	It is close to the GH16 family.
DUF1080	BSF38_03389	a putative β-jelly-roll-type glycoside hydrolase of unknown function	198	AGA31056.1; 51%	no	Verrucomicrobium sp. BvORR034; WP_050028996.1; 47%	It is close to the GH16 family.
DUF1080	BSF38_03538	a putative β-jelly-roll-type glycoside hydrolase of unknown function	443	AGA31043.1; 62%	AMV40675.1; 71%	Planctomycetes bacterium SCN 63-9; ODT98464.1; 71%	It contains 2 homologous putative catalytic domains (24% of identity). They are close to the GH16 family.
DUF1080	BSF38_03592	a putative β-jelly-roll-type glycoside hydrolase of unknown function	372	AGA24870.1; 63%	AMV40411.1; 63%	Gemmatimonadetes bacterium SCN 70-22; ODT05025.1; 56%	It is close to the GH16 family. It contains DUF3471 domain.
DUF1080	BSF38_03801	a putative β-jelly-roll-type glycoside hydrolase of unknown function	245	AGA29844.1; 70%	AMV40638.1; 67%	Schlesneria paludicola; WP_010583461.1; 70%	It is close to the GH16 family.
DUF1080	BSF38_04507	a putative β-jelly-roll-type glycoside hydrolase of unknown function	471	AGA26658.1; 77%	AMV36056.1; 66%	Planctomyces sp. SH-PL14; AMV20509.1; 71%	It contains 2 homologous putative catalytic domains (27% of identity). They are close to the GH16 family.
DUF1080	BSF38_05210	a putative β-jelly-roll-type glycoside hydrolase of unknown function	207	AGA29371.1; 72%	AMV37594.1; 70%	Isosphaera pallida ATCC43644; ADV64212.1; 62%	It is close to the GH16 family.
DUF1080	BSF38_05246	a putative β-jelly-roll-type glycoside hydrolase of unknown function	232	AGA29796.1; 51%	AMV39678.1; 70%	Verrucomicrobia bacterium GWF2_62_7; OHE75081.1; 45%	It is close to the GH16 family.
DUF1080	BSF38_01054	a putative β-jelly-roll-type glycoside hydrolase and a putative α/β-hydrolase-type carbohydrate esterase	701	AGA29711.1; 55%	AMV39302.1; 71%	Isosphaera pallida ATCC43644; ADV60800.1; 47%	DUF1080 (PF06439) is close to the GH16 family. It contains Prenyltrans (PF00432) and Esterase (PF00756) domains.
PF01408	BSF38_00194	a putative Rossmann-fold-type (clan CL0063) glycoside hydrolase of unknown function	371	AGA29238.1; 40%	AMV37908.1; 88%	Gemmata obscuriglobus; WP_010043870.1; 57%	It is close to the GH109 family.
PF01408	BSF38_00275	a putative Rossmann-fold-type (clan CL0063) glycoside hydrolase of unknown function	489	AGA27896.1; 62%	AMV38265.1; 46%	Planctomycetaceae bacterium SCGC AG-212-F19; OAI47505.1; 61%	It is close to the GH109 family.
PF01408	BSF38_00302	a putative Rossmann-fold-type (clan CL0063) glycoside hydrolase of unknown function	482	AGA27896.1; 42%	AMV22676.1; 43%	Schlesneria paludicola; WP_010586978.1; 49%	It is close to the GH109 family.
PF01408	BSF38_00324	a putative Rossmann-fold-type (clan CL0063) glycoside hydrolase of unknown function	437	AGA31347.1; 65%	AMV37760.1; 75%	Isosphaera pallida ATCC43644; ADV61057.1; 59%	It is close to the GH109 family.
PF01408	BSF38_00560	a putative Rossmann-fold-type (clan CL0063) glycoside hydrolase of unknown function	435	no	AMV37436.1; 78%	Planctomycetes bacterium SM23_25; KPK47119.1; 69%	It is close to the GH109 family.
PF01408	BSF38_00609	a putative Rossmann-fold-type (clan CL0063) glycoside hydrolase of unknown function	452	AGA28825.1; 74%	AMV39130.1; 74%	Pedosphaera parvula; WP_007414356.1; 75%	It is close to the GH109 family.
PF01408	BSF38_00693	a putative Rossmann-fold-type (clan CL0063) glycoside hydrolase of unknown function	449	AGA31057.1; 78%	AMV36197.1; 82%	Isosphaera pallida ATCC43644; ADV64257.1; 65%	It is close to the GH109 family.
PF01408	BSF38_00705	a putative Rossmann-fold-type (clan CL0063) glycoside hydrolase of unknown function	453	AGA28825.1; 65%	AMV36245.1; 84%	Dyadobacter sp. SG02; SEJ37400.1; 74%	It is close to the GH109 family.
PF01408	BSF38_01018	a putative Rossmann-fold-type (clan CL0063) glycoside hydrolase of unknown function	443	AGA27086.1; 48%	AMV38265.1; 77%	Planctomycetaceae bacterium SCGC AG-212-F19; OAI46130.1; 55%	It is close to the GH109 family.
PF01408	BSF38_01038	a putative Rossmann-fold-type (clan CL0063) glycoside hydrolase of unknown function	438	AGA25410.1; 38%	AMV39297.1; 78%	Bryobacter aggregatus; WP_031500569.1; 49%	It is close to the GH109 family.
PF01408	BSF38_01100	a putative Rossmann-fold-type (clan CL0063) glycoside hydrolase of unknown function	457	AGA24564.1; 69%	AMV37181.1; 79%	Rhodothermaceae bacterium RA; KUR69551.1; 61%	It is close to the GH109 family.
PF01408	BSF38_01413	a putative Rossmann-fold-type (clan CL0063) glycoside hydrolase of unknown function	442	no	AMV36748.1; 73%	Blastopirellula marina DSM 3645; EAQ82743.1; 67%	It is close to the GH109 family.
PF01408	BSF38_01775	a putative Rossmann-fold-type (clan CL0063) glycoside hydrolase of unknown function	441	AGA27088.1; 42%	AMV40291.1; 81%	Gemmata sp. SH-PL17; AMV27201.1; 66%	It is close to the GH109 family.
PF01408	BSF38_01907	a putative Rossmann-fold-type (clan CL0063) glycoside hydrolase of unknown function	387	AGA29238.1; 65%	AMV38911.1; 76%	Isosphaera pallida ATCC43644; ADV62468.1; 53%	It is close to the GH109 family.
PF01408	BSF38_02063	a putative Rossmann-fold-type (clan CL0063) glycoside hydrolase of unknown function	504	AGA29229.1; 70%	AMV39177.1; 86%	Isosphaera pallida ATCC43644; ADV63324.1; 68%	It is close to the GH109 family.
PF01408	BSF38_02131	a putative Rossmann-fold-type (clan CL0063) glycoside hydrolase of unknown function	459	AGA30993.1; 75%	AMV39295.1; 83%	Pedosphaera parvula; WP_007414778.1; 69%	It is close to the GH109 family.
PF01408	BSF38_02138	a putative Rossmann-fold-type (clan CL0063) glycoside hydrolase of unknown function	456	AGA31036.1; 67%	AMV38555.1; 71%	Gemmata obscuriglobus; WP_010043849.1; 67%	It is close to the GH109 family.
PF01408	BSF38_02276	a putative Rossmann-fold-type (clan CL0063) glycoside hydrolase of unknown function	452	AGA25410.1; 72%	AMV37156.1; 79%	Isosphaera pallida ATCC43644; ADV63842.1; 67%	It is close to the GH109 family.
PF01408	BSF38_02310	a putative Rossmann-fold-type (clan CL0063) glycoside hydrolase of unknown function	409	AGA27130.1; 34%	AMV36377.1; 67%	Candidatus Solibacter usitatus Ellin6076; ABJ87974.1; 50%	It is close to the GH109 family.
PF01408	BSF38_02643	a putative Rossmann-fold-type (clan CL0063) glycoside hydrolase of unknown function	390	no	AMV36526.1; 83%	Meiothermus silvanus DSM 9946; ADH64802.1; 52%	It is close to the GH109 family.
PF01408	BSF38_02735	a putative Rossmann-fold-type (clan CL0063) glycoside hydrolase of unknown function	334	AGA25688.1; 63%	AMV36413.1; 75%	Planctomycetes bacterium SCN 63-9; ODT99515.1; 57%	It is close to the GH109 family.
PF01408	BSF38_03682	a putative Rossmann-fold-type (clan CL0063) glycoside hydrolase of unknown function	474	AGA31067.1; 60%	AMV35922.1; 75%	Planctomycetes bacterium RBG_13_63_9; OHB70628.1; 60%	It is close to the GH109 family.
PF01408	BSF38_03901	a putative Rossmann-fold-type (clan CL0063) glycoside hydrolase of unknown function	425	AGA31347.1; 52%	no	Planctomycetaceae bacterium SCGC AG-212-F19; OAI47608.1; 59%	It is close to the GH109 family.
PF01408	BSF38_04319	a putative Rossmann-fold-type (clan CL0063) glycoside hydrolase of unknown function	445	AGA25361.1; 58%	AMV37448.1; 73%	Pirellula staleyi DSM 6068; ADB17488.1; 62%	It is close to the GH109 family.
PF01408	BSF38_04369	a putative Rossmann-fold-type (clan CL0063) glycoside hydrolase of unknown function	421	AGA27011.1; 61%	AMV39775.1; 85%	Isosphaera pallida ATCC43644; ADV63049.1; 59%	It is close to the GH109 family.
PF01408	BSF38_05303	a putative Rossmann-fold-type (clan CL0063) glycoside hydrolase of unknown function	372	AGA27860.1; 68%	AMV37690.1; 85%	Armatimonadetes bacterium GBS; CUU05583.1; 63%	It is close to the GH109 family.
PF01408	BSF38_05627	a putative Rossmann-fold-type (clan CL0063) glycoside hydrolase of unknown function	373	AGA26132.1; 79%	AMV37107.1; 84%	Pirellula staleyi DSM 6068; ADB19394.1; 72%	It is close to the GH109 family.
PF01408	BSF38_00094	a putative Rossmann-fold-type (clan CL0063) glycoside hydrolase of unknown function	329	AGA27581.1; 67%	AMV37489.1; 71%	Isosphaera pallida ATCC43644; ADV62435.1; 58%	It is close to the GH109 family.
PF01408	BSF38_01044	a putative Rossmann-fold-type (clan CL0063) glycoside hydrolase of unknown function	517	AGA25908.1; 71%	AMV39494.1; 84%	Isosphaera pallida ATCC43644; ADV63679.1; 57%	It is close to the GH109 family.
PF01408	BSF38_01063	a putative Rossmann-fold-type (clan CL0063) glycoside hydrolase of unknown function	357	AGA29907.1; 78%	AMV39307.1; 83%	Isosphaera pallida ATCC43644; ADV61377.1; 71%	It is close to the GH109 family.
PF01408	BSF38_01346	a putative Rossmann-fold-type (clan CL0063) glycoside hydrolase of unknown function	354	AGA26290.1; 71%	AMV38745.1; 73%	Planctomycetes bacterium SCN 63-9; ODT99155.1; 69%	It is close to the GH109 family.
PF01408	BSF38_01370	a putative Rossmann-fold-type (clan CL0063) glycoside hydrolase of unknown function	375	AGA26770.1; 73%	no	Acidobacteriaceae bacterium KBS 96; WP_026336950.1; 50%	It is close to the GH109 family.
PF01408	BSF38_01752	a putative Rossmann-fold-type (clan CL0063) glycoside hydrolase of unknown function	351	AGA30259.1; 62%	AMV39384.1; 72%	Armatimonadetes bacterium CG2_30_66_41; OIO97815.1; 46%	It is close to the GH109 family.
PF01408	BSF38_02096	a putative Rossmann-fold-type (clan CL0063) glycoside hydrolase of unknown function	382	AGA29828.1; 86%	AMV39267.1; 91%	Isosphaera pallida ATCC43644; ADV61162.1; 82%	It is close to the GH109 family.
PF01408	BSF38_02644	a putative Rossmann-fold-type (clan CL0063) glycoside hydrolase of unknown function	393	no	AMV36525.1; 82%	Planctomycetes bacterium RBG_16_64_12; OHB79263.1; 72%	It is close to the GH109 family.
PF01408	BSF38_02647	a putative Rossmann-fold-type (clan CL0063) glycoside hydrolase of unknown function	395	AGA25107.1; 72%	AMV36524.1; 82%	Isosphaera pallida ATCC43644; ADV60712.1; 69%
PF01408	BSF38_02956	a putative Rossmann-fold-type (clan CL0063) glycoside hydrolase of unknown function	335	no	AMV35976.1; 80%	Phycisphaerae bacterium SM23_30; KPK78132.1; 57%	It is close to the GH109 family.
PF01408	BSF38_03488	a putative Rossmann-fold-type (clan CL0063) glycoside hydrolase of unknown function	361	AGA30219.1; 65%	AMV20069.1; 35%	Gemmata obscuriglobus; WP_010038945.1; 67%
PF01408	BSF38_03690	a putative Rossmann-fold-type (clan CL0063) glycoside hydrolase of unknown function	457	AGA24490.1; 63%	AMV35912.1; 64%	Gemmata sp. SH-PL17; AMV24304.1; 52%	It is close to the GH109 family.
PF01408	BSF38_05226	a putative Rossmann-fold-type (clan CL0063) glycoside hydrolase of unknown function	373	AGA29733.1; 65%	AMV39758.1; 77%	Isosphaera pallida ATCC43644; ADV61343.1; 50%	It is close to the GH109 family.
PF01408	BSF38_05628	a putative Rossmann-fold-type (clan CL0063) glycoside hydrolase of unknown function	376	AGA26131.1; 77%	AMV37106.1; 90%	Planctomycetaceae bacterium SCGC AG-212-F19; OAI53583.1; 77%	It is close to the GH109 family.
Reference:
Naumoff (2012). Naumoff D.G. Furanosidase superfamily: search of homologues. Mol. Biol. (Engl Transl). 2012. 46(2):322-327.

## Sheet: S5 table
Supplementary table 5. Putative glycosyltransferases encoded in Paludisphaera borealis PX4 genome
			The closest orthologue (NCBI accession number and %% of sequence identity)
Family	locus_tag	protein size	Singulisphaera acidiphila DSM18658	Planctomyces sp. SH-PL62	others	notes
GT_NC	BSF38_01727	394	no	AMV39365.1; 72%	Isosphaera pallida ATCC43644; ADV60613.1; 52%	It is close to the GT-A clan.
PMT_2 (PF13231)	BSF38_00475	522	AGA29536.1; 44%	AMV39988.1; 69%	Planctomyces sp. SH-PL62; AMV39989.1; 40%	It belongs to the GT-C (CL0111) clan. Probably it is a pseudogene.
PMT_2 (PF13231)	BSF38_00476	536	AGA29536.1; 52%	AMV39989.1; 67%	Planctomyces sp. SH-PL62; AMV39988.1; 43%	It belongs to the GT-C (CL0111) clan.
PMT_2 (PF13231)	BSF38_00526	579	AGA29186.1; 58%	AMV40002.1; 75%	Isosphaera pallida ATCC43644; ADV63305.1; 49%	It belongs to the GT-C (CL0111) clan.
PMT_2 (PF13231)	BSF38_00532	802	AGA27571.1; 56%	AMV39167.1; 68%	Isosphaera pallida ATCC43644; ADV63304.1; 54%	It belongs to the GT-C (CL0111) clan.
PMT_2 (PF13231)	BSF38_00740	424	AGA31167.1; 35%	AMV40099.1; 71%	Planctomyces sp. SH-PL62; AMV37066.1; 37%	It belongs to the GT-C (CL0111) clan.
PMT_2 (PF13231)	BSF38_00741	504	no	no	Halalkalicoccus jeotgali B3; ADJ13970.1; 27%	It belongs to the GT-C (CL0111) clan.
PMT_2 (PF13231)	BSF38_00824	579	AGA30415.1; 52%	AMV38563.1; 65%	Isosphaera pallida ATCC43644; ADV64071.1; 42%	It belongs to the GT-C (CL0111) clan.
PMT_2 (PF13231)	BSF38_00851	562	AGA29186.1; 61%	AMV40002.1; 55%	Isosphaera pallida ATCC43644; ADV63305.1; 46%	It belongs to the GT-C (CL0111) clan.
PMT_2 (PF13231)	BSF38_01351	582	no	no	Candidatus Chisholmbacteria bacterium RIFCSPHIGHO2_01_FULL_52_32; OGY17672.1; 28%	It belongs to the GT-C (CL0111) clan.
PMT_2 (PF13231)	BSF38_01736	723	AGA29825.1; 53%	AMV39373.1; 72%	Isosphaera pallida ATCC43644; ADV63329.1; 41%	It belongs to the GT-C (CL0111) clan.
PMT_2 (PF13231)	BSF38_02671	529	AGA26967.1; 58%	AMV37249.1; 72%	Planctomycetes bacterium SCN 63-9; ODU01462.1; 61%	It belongs to the GT-C (CL0111) clan.
PMT_2 (PF13231)	BSF38_04506	418	AGA31167.1; 38%	AMV37066.1; 59%	candidate division WOR_3 bacterium SM23_60; KPK73550.1; 35%	It belongs to the GT-C (CL0111) clan.
PMT_2 (PF13231)	BSF38_04701	533	AGA27376.1; 50%	AMV39833.1; 66%	Isosphaera pallida ATCC43644; ADV61417.1; 30%	It belongs to the GT-C (CL0111) clan.
~PMT_2 (PF13231)	BSF38_00477	585	AGA29973.1; 42%	AMV39991.1; 63%	Planctomyces sp. SH-PL62; AMV39357.1; 35%	It is close to the PMT_2 (PF13231) family.
~PMT_2 (PF13231)	BSF38_04297	473	no	no	Isosphaera pallida ATCC43644; ADV62774.1; 39%	Its some homologues are annotated as a mannosyltransferase.
Bac_transf (PF02397)	BSF38_00473	373	AGA29538.1; 61%	AMV39986.1; 74%	Isosphaera pallida ATCC43644; ADV61512.1; 65%	Members of this family are generally found near other genes involved in the biosynthesis of a variety of exopolysaccharides.
Bac_transf (PF02397)	BSF38_02667	227	no	no	Beggiatoa sp. PS; EDN66637.1; 58%	Members of this family are generally found near other genes involved in the biosynthesis of a variety of exopolysaccharides.
Bac_transf (PF02397)	BSF38_03925	224	no	AMV40855.1; 58%	Gloeobacter kilaueensis JS1; AGY56520.1; 55%	Members of this family are generally found near other genes involved in the biosynthesis of a variety of exopolysaccharides.
Bac_transf (PF02397)	BSF38_10010	228	no	AMV40855.1; 77%	Chroogloeocystis siderophila 5.2 s.c.1; OKH25828.1; 55%	It is encoded by pPALBO1 plasmid. Members of this family are generally found near other genes involved in the biosynthesis of a variety of exopolysaccharides.
Bac_transf (PF02397)	BSF38_01374	243	WP_020466278.1; 56%	AMV39196.1; 61%	Isosphaera pallida ATCC43644; ADV63756.1; 56%	Members of this family are generally found near other genes involved in the biosynthesis of a variety of exopolysaccharides.

## Sheet: S6 table
Supplementary table 6. Putative carbohydrate esterases encoded in Paludisphaera borealis PX4 genome
				The closest orthologue (NCBI accession number and %% of sequence identity)
Family	locus_tag	annotation	protein size	Singulisphaera acidiphila DSM18658	Planctomyces sp. SH-PL62	others	notes
AXE1 (PF05448)	BSF38_01676	a putative α/β-hydrolase-type carbohydrate esterase (acetyl xylan esterase)	691	AGA24828.1; 44%	AMV39007.1; 63%	Schlesneria paludicola; WP_010587801.1; 40%
AXE1 (PF05448)	BSF38_02082	a putative α/β-hydrolase-type carbohydrate esterase (acetyl xylan esterase)	409	AGA29392.1; 48%	AMV39261.1; 68%	Verrucomicrobia bacterium GWF2_62_7; OHE78413.1; 63%
AXE1 (PF05448)	BSF38_05048	a putative α/β-hydrolase-type carbohydrate esterase (acetyl xylan esterase)	719	no	AMV36568.1; 69%	Gimesia maris DSM 8797; EDL58934.1; 44%
Esterase (PF00756)	BSF38_00295	a putative α/β-hydrolase-type carbohydrate esterase of unknown function	333	AGA24599.1; 47%	no	Pedosphaera parvula; WP_040550580.1; 70%
Esterase (PF00756)	BSF38_02344	a putative α/β-hydrolase-type carbohydrate esterase of unknown function	251	AGA25218.1; 76%	AMV36591.1; 81%	Armatimonadetes bacterium CG2_30_66_41; OIP06761.1; 53%
Esterase (PF00756)	BSF38_05402	a putative α/β-hydrolase-type carbohydrate esterase of unknown function	550	AGA26699.1; 57%	AMV38840.1; 62%	Planctomycetes bacterium SCN 63-9; ODU00956.1; 56%	It contains SGL (PF08450) domain.
Esterase (PF00756)	BSF38_01054	a putative β-jelly-roll-type glycoside hydrolase and a putative α/β-hydrolase-type carbohydrate esterase	701	AGA29711.1; 55%	AMV39302.1; 71%	Isosphaera pallida ATCC43644; ADV60800.1; 47%	It contains Prenyltrans (PF00432) and DUF1080 (PF06439) domains.
SASA (PF03629)	BSF38_00274	a putative carbohydrate esterase (sialic acid-specific acetylesterase)	522	AGA31054.1; 71%	AMV40296.1; 77%	Gimesia maris DSM 8797; EDL56057.1; 62%
CE4_DAC_u4_5s (cd10973)	BSF38_01352	a putative β/α-barrel-type carbohydrate-active enzyme (CE or GH) of unknown function	413	no	no	Gemmata sp. SH-PL17; AMV27740.1; 59%	It is close to the CE4 family.
